# Supplementary material for: pH Nonlinearly Dominates Soil Bacterial Community Assembly along an Altitudinal Gradient in Oak-Dominant Forests
Source: Microorganisms. 2024 Sep 11;12(9):1877. doi: 10.3390/microorganisms12091877 (PMC11434175; doi:10.3390/microorganisms12091877)
Supplement: Supplementary file 1 [file microorganisms-12-01877-s001.zip]

Archive with 1 entries (1 files):
- microorganisms-3164381-supplementary.pdf
